# Supplementary material for: Competing Risks Model for Prediction of Small for Gestational Age Neonates and the Role of Second Trimester Soluble Fms-like Tyrosine Kinase-1
Source: J Clin Med. 2021 Aug 24;10(17):3786. doi: 10.3390/jcm10173786 (PMC8432206; doi:10.3390/jcm10173786)
Supplement: Supplementary file 1 [file jcm-10-03786-s001.zip]

Archive with 1 entries (1 files):
- jcm-1307649-supplementary.pdf
